# Supplementary material for: Evolutionary Novelty in a Butterfly Wing Pattern through Enhancer Shuffling
Source: PLoS Biol. 2016 Jan 15;14(1):e1002353. doi: 10.1371/journal.pbio.1002353 (PMC4714872; doi:10.1371/journal.pbio.1002353)
Supplement: S4 Table — (XLSX) [file pbio.1002353.s007.xlsx]

## Sheet: Sheet1
1) melD_F14	5’-ATGTAAGCGCAGCAGAAGG-3’
1) melD_R16	5’-TGTCAGGATATAACGCGCTG-3’
2) melD_indel3_F4	5’-CAGCGCGTTATATCCTGACA-3’
2) melD_indel3_R10	5’-TAACATAGTTCACGCGGGTG-3’
3) melD_indel3_F9	5’-CGTTCCTTCTCCCAAATGAA-3’
3) melD_indel3_R8	5’-AACTCTACGCCGTGCTTTGT-3’
4) melD_F12	5’-ACACACGCGAAGAGACATCA-3’
4) melD_R22	5’-AAGCTTACAATTCTGAGCGGG-3’
5) melD_F19	5’-AAGTGGCGGAATGAAGTCAT-3’
5) melD_R17	5’-GCATCGATTTACATGTTGTAATGG-3’
6) melD_F17	5’-CCATTACAACATGTAAATCGATGC-3’
6) melD_R15	5’-GACCAAACTCAACGACAAACAC-3’
7) melD_F13	5’-GTGTTTGTCGTTGAGTTTGGTC-3’
7) melD_R13	5’-ACATCCCTGTCAGCGTGTCT-3’
